# Supplementary material for: MITE: the Minimum Information about a Tailoring Enzyme database for capturing specialized metabolite biosynthesis
Source: Nucleic Acids Res. 2025 Sep 26;54(D1):D635–42. doi: 10.1093/nar/gkaf969 (PMC12807718; doi:10.1093/nar/gkaf969)
Supplement: gkaf969_Supplemental_Files [file gkaf969_supplemental_files.zip]

Archive with 2 entries (2 files):
- MITE_MS_07-25-SI-revision-v1.docx
- MITE_supplementary_files.zip
